# Supplementary material for: A High-K+ Affinity Transporter (HKT) from Actinidia valvata Is Involved in Salt Tolerance in Kiwifruit
Source: Int J Mol Sci. 2023 Oct 30;24(21):15737. doi: 10.3390/ijms242115737 (PMC10647804; doi:10.3390/ijms242115737)
Supplement: Supplementary file 1 [file ijms-24-15737-s001.zip]

Archive with 1 entries (1 files):
- ijms-2657223-supplementary.pdf
